# Supplementary material for: Altered cellular localization and hemichannel activities of KID syndrome associated connexin26 I30N and D50Y mutations
Source: BMC Cell Biol. 2016 Feb 2;17:5. doi: 10.1186/s12860-016-0081-0 (PMC4736630; doi:10.1186/s12860-016-0081-0)
Supplement: Additional file 1: — Raw data for the following experiments: Cx26-golgin97 colocalization, neurobiotin uptake assay under physiological condition, neurobiotin uptake assay without calcium and in the presence of carbenexolone (CBX) and intracellular calcium content experiments. (XLSX 25 kb) [file 12860_2016_81_MOESM1_ESM.xlsx]

## Sheet: Colocalization Analysis
WT			I30N			D50Y			Binary Conversion (Present/Absent)
Image #	Costes-P value		Image #	Costes-P value		Image #	Costes-P value		WT	I30N	D50Y
765-767	0.75		794-795-1	1		831-832	0.01		0	1	0
770-771	0.32		794-795-2	1		835-836	1		0	1	1
773-775	0.4		797-798	0.2		839-840	0.99		0	0	1
777-778	0.93		803-804	1		842-843	0.86		0	1	0
784-785	0.49		807-808-1	1		846-847	0.97		0	1	1
786-787	0		807-808-2	1		849-850	0.99		0	1	1
789-790-1	0		811-812	0.98		854-855	1		0	1	1
789-790-2	0		814-815	0.95		857-858	0.98		0	1	1
1134-1135-1	0.5		817-818-1	0.65		860-861	1		0	0	1
1134-1135-2	0.76		817-818-2	0.54		1224-1225	0.95		0	0	1
1140-1141	0.01		817-818-3	0.98		1228-1229	0.13		0	1	0
1143-1144	0.07		820-821-1	0.24		1231-1232-1	1		0	0	1
1146-1147-1	0.51		820-821-2	0.56		1231-1232-2	0.99		0	0	1
1146-1147-2	0.99		820-821-3	1		1234-1235	0.1		1	1	0
1146-1147-3	0.67		823-824	1		1237-1238	0.01		0	1	0
1149-1150-1	0		828-829-1	0.68		1240-1241	1		0	0	1
1149-1150-2	0		828-829-2	0.98		1243-1244-1	1		0	1	1
1152-1153-1	0.05		1391-1392	0.75		1243-1244-2	1		0	0	1
1152-153-2	0.99		1396-1397	0.14		1246-1247-1	0.12		1	0	0
1155-1156	0		1399-1400-1	0.89		1246-1247-2	0.77		0	0	0
1158-1159	0.01		1399-1400-2	1		1249-1250	0.73		0	1	0
1161-1162-1	0.02		1402-1403	0.3		1252-1253	0.23		0	0	0
1161-1162-2	0.01		1405-1406	1		1255-1256	0.6		0	1	0
1164-1165	0.04		1408-1409-1	1		1258-1259	0.75		0	1	0
1164-1165-2	0.01		1408-1409-2	1		1261-1262	0.18		0	1	0
			1411-1412	0.35		1264-1265	0.4			0	0
	0.3012		1415-1416-1	1						1
	0.363345		1415-1416-2	0.04			0.683077			0
			1418-1419-1	1			0.38405			1
	2 out of 25		1418-1419-2	1						1
	0.08		1421-1422-1	1			13 out of 26			1
			1421-1422-2	0.16			0.5			0
			1421-1422-3	0.01			0.000646406			0
				0.739394
				0.351078
				19 out of 33
				0.575758
				2.1617e-05

## Sheet: NB uptake at physiological Ca
pIRESEGFP				WT				I30N				D50Y
Samples	Mean Red			Samples	Mean Red			Samples	Mean Red			Samples	Mean Red
1	21.799			1	29.736			1	47.01			1	43.795
2	21.723			2	29.84			2	40.265			2	45.42
3	31.118			3	26.785			3	46.737			3	39.983
4	23.139			4	25.904			4	53.385			4	41.602
5	25.775			5	31.712			5	44.19			5	42.317
6	24.534			6	29.149			6	41.022			6	40.179
7	26.791			7	30.743			7	36.508			7	41.893
8	27.485			8	29.284			8	56.402			8	40.307
9	27.79			9	24.361			9	42.083			9	37.532
10	24.535			10	27.222			10	46.49			10	38.151
11	23.606			11	25.004			11	40.174			11	41.279
12	25.539			12	27.355			12	41.01			12	40.463
13	27.316			13	28.728			13	39.321			13	41.662
14	18.29			14	25.637			14	40.74			14	42.287
15	28.609			15	30.228			15	35.864			15	44.934
				16	24.044			16	38.574			16	44.393
								17	43.859
	25.2033				27.8583				43.1549				41.6373
	3.21943				2.39703				5.51653				2.2439

## Sheet: NB uptake at 0Ca2+-100uMCBX
	EGFP			WT			WT+CBX			I30N			I30N+CBX			D50Y			D50Y+CBX
	Samples	Mean Red		Samples	Mean Red		Samples	Mean Red		Samples	Mean Red		Samples	Mean Red		Samples	Mean Red		Samples	Mean Red
	1	21.983		1	46.536		1	48.678		1	44.595		1	48.714		1	72.664		1	49.623
	2	25.077		2	37.358		2	33.004		2	47.188		2	40.304		2	69.584		2	48.926
	3	29.424		3	34.672		3	37.856		3	50.662		3	49.394		3	73.808		3	47.038
	4	20.696		4	34.886		4	39.117		4	57.174		4	47.835		4	77.51		4	56.01
	5	32.933		5	45.684		5	37.382		5	49.144		5	53.945		5	64.509		5	53.587
	6	30.646		6	37.779		6	50.38		6	50.641		6	48.865		6	62.844		6	43.26
	7	23.542		7	41.326		7	35.25		7	55.166		7	48.386		7	77.094		7	51.391
	8	23.994		8	39.409		8	54.68		8	50.586		8	47.179		8	62.114		8	51.052
	9	28.478		9	34.978		9	40.13		9	50.519		9	49.372		9	66.701		9	55.856
	10	26.848		10	37.409		10	39.04		10	55.554		10	46.668		10	63.342		10	43.073
	11	28.589		11	45.809		11	53.85		11	53.209		11	46.007		11	63.394		11	54.992
	12	30.92		12	35.842		12	41.888		12	51.784		12	35.812		12	66.368		12	54.099
	13	56.12		13	38.23		13	56.201		13	59.725		13	47.389		13	75.668		13	50.807
	14	28.881		14	34.337		14	44.223		14	55.57		14	52.704		14	71.216		14	51.781
	15	28.613		15	37.493		15	36.952		15	58.041		15	50.007		15	94.746		15	51.449
	16	31.96		16	35.643		16	41.584		16	51.928		16	44.303		16	83.374		16	42.38
	17	25.666		17	57.279		17	47.422		17	62.208		17	49.963		17	90.216		17	53.19
	18	29.06		18	61.146		18	34.649		18	59.83		18	48.492		18	89.83		18	51.111
	19	32.354		19	53.571		19	52.217		19	57.213		19	47.292		19	83.36		19	56.283
	20	42.02		20	50.953		20	42.506		20	55.585		20	52.04		20	92.336		20	41.059
	21	44.059		21	51.347		21	42.313		21	49.395		21	54.528		21	79.932		21	47.253
	22	37.082		22	44.547		22	44.221		22	52.185		22	50.912		22	92.673		22	48.571
	23	24.68		23	44.139		23	39.23		23	47.448		23	47.463		23	88.426		23	43.252
	24	24.983		24	46.798		24	33.891		24	46.208		24	53.774		24	87.229		24	43.587
	25	28.769		25	48.311		25	44.775		25	47.26		25	47.341		25	70.798		25	56.47
	26	25.611		26	44.428		26	35.609		26	42.463		26	49.335		26	78.128		26	50.249
	27	25.595		27	44.705		27	46.437		27	47.402		27	45.22		27	86.581		27	53.909
	28	31.47		28	40.957		28	49.006		28	50.268		28	41.989		28	95.814		28	49.557
	29	32.605		29	54.364		29	41.432		29	54.192		29	39.453		29	78.156		29	53.382
	30	23.34		30	48.007		30	39.875		30	60.778		30	40.7		30	76.019		30	54.075
	31	26.245		31	48.514		31	36.793		31	55.841		31	49.77		31	83.431		31	44.843
	32	27.512		32	49.951		32	32.027		32	46.172		32	41.644		32	83.878		32	37.913
	33	50.419		33	52.531		33	40.367		33	58.99		33	53.857		33	81.015		33	41.022
	34	76.275		34	62.976		34	42.198		34	53.998		34	55.132		34	97.295		34	51.458
	35	46.176		35	60.834		35	59.668		35	54.969		35	50.621		35	95.008		35	61.331
	36	62.746		36	51.837		36	39.669		36	57.49		36	48.759		36	48.058		36	63.309
	37	32.229		37	38.921		37	58.025		37	54.483		37	51.622		37	63.056		37	68.252
	38	35.646		38	60.743		38	68.976		38	48.601		38	42.639		38	44.788		38	39.169
	39	33.769		39	55.345		39	62.207		39	45.487		39	55.487		39	67.797		39	58.248
	40	62.984		40	59.041		40	68.395		40	76.707		40	37.131		40	74.403		40	65.361
	41	31.717		41	50.786		41	55.319		41	75.005		41	48.603		41	46.963		41	58.939
				42	51.76		42	71.542		42	59.847		42	51.163		42	77.191		42	61.411
				43	47.808					43	54.654		43	75.25		43	71.692		43	39.856
				44	59.81					44	61.369		44	62.419		44	69.475		44	53.546
				45	39.44					45	69.347		45	40.525		45	59.793		45	46.46
				46	39.655					46	57.037		46	48.411		46	71.2		46	32.156
				47	47.333					47	58.393		47	39.225		47	77.164		47	45.239
				48	48.255					48	68.375		48	46.919		48	55.852		48	40.033
				49	50.779					49	70.218		49	58.504					49	65.887
				50	47.184					50	94.591								50	29.319
				51	45.211					51	72.993								51	65.811
										52	61.53
										53	81.095
										54	55.01
										55	66.365
										56	47.695
										57	69.587
										58	133.052
										59	70.15
										60	83.027
	Averages	33.7004			46.6011			45.6901			58.9333			48.634			75.0519			50.5262
	Stdev	12.272			7.99365			10.1659			14.2117			6.63158			12.8989			8.50637

## Sheet: Calcium Content
PCS2	PCS2+100uMCBX	WT	WT+100uMCBX	I30N	I30N+100uMCBX	D50Y	D50Y+100uMCBX
42.981	34.8662	65.4495	39.1079	49.7371	56.3303	68.839	41.1501
44.3981	32.2788	62.8176	37.2255	49.284	57.1929	71.4028	40.258
47.5964	35.0985	54.2011	39.8745	51.2266	53.8446	65.7099	41.8821
65.864	56.0773	61.3861	52.5813	104.252	54.0649	99.8919	51.0173
64.6984	51.5094	64.0607	56.0943	102.78	51.3486	125.099	51.8131
64.2237	51.5419	67.3932	52.1018	106.209	56.3043	95.1756	50.6183
		45.9451		98.6187		107.737
		45.1065		89.5584		97.5476
		46.1289		96.4977		95.4628
		64.3958
		59.4723
		65.1953
54.9603	43.562	58.4627	46.1642	83.1293	54.8476	91.874	46.1231
11.0347	10.5644	8.39009	8.2981	25.2569	2.17636	19.7168	5.54352
